# Supplementary material for: Long-term stability and performance of Cas9/guide RNA-based gene drives in anopheline mosquitoes
Source: Proc Natl Acad Sci U S A. 2026 Jul 6;123(28):e2605739123. doi: 10.1073/pnas.2605739123 (PMC13367772; doi:10.1073/pnas.2605739123)
Supplement: Supplementary file 2 — Dataset S01 (XLSX) [file pnas.2605739123.sd01.xlsx]

## Sheet: AcTP13 1yr Low
Oocysts	MOPTI	AcTP13		Sporzoites	MOPTI	AcTP13
1 year-Low	7	3			8610	0
	1	8			1230	6480
	0	0			0	0
	22	3			27060	2430
	16	0			19680	0
	20	3			24600	2430
	21	8			25830	6480
	55	1			67650	810
	2	1			2460	810
	0	8			0	6480
	5	0			6150	0
	17	1			20910	810
	39	17			47970	13770
	2	11			2460	8910
	19	1			23370	810
	11	7			13530	5670
	2	2			2460	1620
	5	32			6150	25920
	0	0			0	0
	9	2			11070	1620
	19	8			37620	6480
	0	5			0	4050
	78	1			154440	810
	3	1			5940	900
	9	7			17820	5040
	3	0			5940	0
	3	6			5940	4320
	15	0			29700	0
	0	1			0	720
	0	0			0	0
	1	0			1980	0
	23	45			45540	32400
	1	6			1980	4320
	0	3			0	2160
	17	0			33660	0
	0	1			0	720
	19	9			37620	6480
	69	2			136620	2100
	11	8			0	8400
	41	0			0	0
	1	10			1200	10500
	0	3			0	3150
	1	0			1500	0
	1	1			900	750
	1	0			1000	0
	1	2			1230	1440
	2	0			1260	0
	3	0			4500	0
	2	1			3000	780
	1	1			960	900
	2	0			3300	0
	2	0			3600	0
	2	0			3000	0
	3	1			4500	1200
	0	0			0	0
	2	0			2700	0
	1	0			1500	0
	3	0			4500	0
	0	0			0	0
	1	0			1290	0
	6	1			0	810
	4	2			27000	1440
	3	1			38880	1050
	2	0			17280	0
	2	1			16200	660
	0	1			21600	1230
	1	0			4320	0
	0	0			4320	0
	2	1			2160	1260
	2	1			17280	720
	25	0			4320	0
	36	0			10800	0
	16	0			0	0
	15	0			1080	0
	20	0			0	0
	4	0			0	0
	4	9			0	0
	2	0			29160	0
	16	7			0	0
	4	0			0	2880
	10	4			0	0
	0	20			25920	4320
	1	0			0	2160
	0	6			0	0
	0	27			1080	25920
	0	6			0	0
	27	0			24840	0
	0	24			0	0
	0	0			20160	4320
	0	0			0	30240
	24	0			0	0
	0	4			5040	0
	0	28			0	0
	1	0			0	0
	0	0			0	0
	23	0			6720	6480
	0	0			1680	0
	12	0			5040	0
	0	6			11760	0
	0	0				0
	3	0				0
	0	0				0
	0	0				2130
	0	0				0
	4	0				34560
	1	2				0
	3	0				0
	7	32				14040
		0				1080
		0				42000
		13				0
		1				0
		25
		0
	MOPTI
	108
	8.09259
	2
	ctl
	0.731481
	ctl	AcTP13
	0-78	114
	ctl	3.96491
	ctl	1
	29	*** 0.0007
		0.526316
	26.8519	** 0.0022
	73.1481	0-45
	78	0.510057
	0	0.5
		54
	79
		47.3684
		52.6316
		45
		0
		60

## Sheet: AcTP13 1yr High
Oocysts	MOPTI	AcTP13		Sporozoites	MOPTI	AcTP13
1 year-High	69	10			91080	840
	58	9			76560	756
	39	0			51480	0
	20	20			26400	1680
	69	2			91080	168
	60	27			79200	2268
	102	38			134640	3192
	3	31			3960	2604
	58	17			76560	1428
	80	21			105600	1764
	118	28			155760	2352
	33	12			43560	1008
	5	28			6600	2352
	135	27			15795	2268
	10	0			1170	0
	15	47			1755	3948
	2	9			234	756
	92	24			10764	2016
	23	36			2691	3024
	62	35			7254	2940
	39	39			4563	3276
	20	6			2340	504
	11	18			1287	1512
	90	0			10530	0
	121	13			14157	1092
	6	14			702	1176
	3	0			351	0
	101	4			11817	336
	59	38			12150	0
	49	0			11178	0
	75	43			12798	4773
	69	4			6156	444
	79	48			4050	5328
	38	35			2268	3885
	25	51			6642	5661
	14	23			10044	2553
	41	7			324	777
	62	47			8910	5217
	2	7			14742	777
	55	6			486	666
	91	3			9396	333
	3	8			5508	888
	58	29			11178	3219
	34	59			4536	6549
	69	44			4860	4884
	28	9			3888	999
	30	38			3564	4218
	24	0			14094	0
	22	55			84960	6105
	87	42			122130	4662
	164	0			33630	0
	33	59			120360	0
	48	48			139830	0
	1	88			14160	0
	39	79			8850	6090
	0	42			72570	35670
	0	7			44250	18270
	29	41			8850	0
	41	21			17700	19140
	51	0			0	0
	48	22			123900	1740
	69	0			100890	28710
	19	2			1770	870
	68	33			10620	71340
	79	1			33630	0
	8	82			86730	0
	5	0			1770	52200
	41	0			3540	10440
	25	60			42480	0
	5	12			215940	0
	10	0			60180	4350
	0	0			398250	0
	70	5			145140	1740
	57	0			49560	9570
	1	2			30090	1740
	6	11			28320	39150
	19	2			0	0
	49	45			3600	51330
	1	0			1260	1740
	2	59			3780	0
	24	2			0	1740
	122	0			360	33930
	34	2			1080	7830
	225	39			15840	0
	82	9			0	0
	28	0			1800	0
	17	5			7020	0
	16	0			9180	31980
	0	6			3960	2340
	130	72			180	5460
	20	0			30780	24180
	0	1			360	2340
	78	115			51480	3900
	200	0			16020	2340
	39	41			39780	5460
	81	3			12600	2340
	20	7			18900	16380
	7	31			90480	3120
	21	3			22620	0
	0	5			316680	3120
	2	3			114840	6240
	6	7			69600	10920
	88	3			24360	3120
	0	21			137460	94380
	10	4			69600	14820
	39	0			133980	2340
	51	4			59160	0
	22	8			43680	69420
	1	14			62400	51480
	171	4			95160	0
	2	121			31200	0
	286	19			85800	990
	89	3			20280	1980
	221	0			70200	34650
	70	89			107640	13860
	105	66			93600	990
	98	25			78000	960
	52	164			10920	930
	13	67			152880	1980
	182	30				0
	66	166				9900
	40	0				13860
	14	8				0
	79	48				29700
	40	0				0
	77	30				39600
	34	0				4950
	37	0				11880
	78	1				13860
	13	2				2970
	28	35				3960
	40	14				1860
	61	1				0
	20	1				1860
	55	1				8370
	13	2				1860
	45	0				0
	69	10				17670
	60	14				0
	50	0				0
	7	30				3720
	98	0				13950
		40				41850
		5				4650
		12				0
		14				0
		3				0
		4				0
		2				3720
		0				0
		0				19890
		2				46800
		251				5850
		50				25740
		9				33930
		2				9360
		24				64350
		88				1170
		72				23400
		0				52650
		1				9360
		19
		0
		78
		69
		0
		0
		4
		15
		45
		5
		0
		0
		0
		0
		4
		65
		1
		6
		1
		2
		2
		57
		128
		89
		50
		27
		1
		13
		60
		30
		2
		0
		0
		0
		0
		17
		40
		5
		22
		29
		8
		55
		1
		20
		45
		8
		26
		14
		11
		53
		17
		4
		14
		89
		3
		14
		16
		0
		30
		6
		18
		21
		77
		40
		1
		29
		2
		13
		5
		25
		41
		1

## Sheet: AcTP13 2yr Low
Oocysts	MOPTI	AcTP13		Sporzoites	MOPTI	AcTP13
2 years-Low	0	1			MOPTI	AcTP13
	0	0			0	360
	1	0			0	0
	0	0			1500	0
	1	0			0	0
	0	0			1230	0
	0	0			0	0
	0	1			0	0
	1	0			0	690
	0	0			990	0
	0	0			0	0
	1	0			0	0
	0	0			1080	0
	2	0			0	0
	0	3			2100	0
	1	0			0	2880
	0	1			660	0
	0	0			0	0
	0	0			0	0
	0	0			0	0
	4	1			4800	1920
	0	0			0	0
	0	0			0	0
	0	2			0	0
	0	0			0	0
	0	0			0	0
	1	0			3900	0
	2	0			2700	0
	0	0			0	0
	0	0			0	1800
	0	0			0	0
	2	0			3000	0
	0	2			0	0
	0	0				0
	0	0
	0	0
	1	0
	0	0
	0	0
	0	0
	0	0
	1	0
	0	1
	0	0
	0	0
	0	0
	0	0
	1	1
	0	0
	2	4
	2	0
	0	0
	0	0
	2	0
	2	0
	0	0
	0	1
	1	1
	1	0
	0	0
	0	0
	0	0
	2	0			0
	0	0			2700	0
	10	0			0	1500
	7	0			12300	0
	0	0			9000	0
	0	2			0	0
	2	0			0	0
	2	0			2130	0
	0	0			2730	0
	2	0			0	1200
	1	0			0	0
	0	0			2190	0
	0	1			1800	0
	0	0			0	720
	3	0			0	840
	0	0			0	0
	1	1				0
	7	1				0
	4	0				0
	0	0				0
	2	0				0
	5	0
	7	0
	8	7
		0
		0
		0
		0
		0
		0
		1
		0
		0
		0
		0
		0

## Sheet: AcTP13 2yr Medium
Oocysts	MOPTI	AcTP13		Sporozoites	MOPTI	AcTP13
2 years-Medium	12	3			60000	0
	32	9			6000	18000
	8	0			18000	1200
	3	53			21000	900
	58	0			12000	27000
	5	20			15000	900
	16	1			6000	2700
	17	1			4800	6000
	10	30			0	5400
	14	0			9000	0
	5	3			34800	12000
	4	10			10800	1800
	10	6			2400	5400
	29	0			79200	4500
	9	13			8400	0
	2	2			15000	5400
	66	6			19200	2700
	7	5			18000	1800
	12	0			13200	1500
	16	6			3600	0
	15	3			12000	0
	11	2			900	0
	3	2			27000	6300
	11	0			6600	900
	1	0			35000	9600
	5	0			36000	0
	3	4			16800	0
	24	0			3600	4500
	7	7			18000	8100
	32	1			990	9900
	30	11			4800	4500
	14	0			0	0
	3	0			19200	10200
	15	5			0	10800
	1	9			5700	0
	4	11			20400	2400
	0	5			39600	6900
	16	0			32400	5400
	5	13			46800	600
	17	12			4800	0
	33	0			8400	0
	27	3			13200	39000
	39	8			2400	1680
	4	6			3300	0
	7	1			4800	900
	11	0			21600	9000
	2	0			13200	4500
	3	45			32400	5400
	0	2			54000	0
	37	0			33600	11700
	38	1			4200	2700
	7	13			0	10800
	12	5			15000	8100
	3	6			52800	6300
	4	0			46800	5400
	18	0			20400	0
	11	1			6000	7200
	27	10			0	0
	45	5			57600	0
	28	6			6000	0
	4	0			22800	600
	15	13			3600	0
	44	3			2100	7800
	39	12			12000	0
	17	9			20400	0
	5	7			8400	3600
	0	6			32400	0
	48	0			26400	3600
	5	8			32400	0
	19	1			13200	900
	3	0			64800	9900
	2	0			16800	19800
	10	1			2400	11700
	17	0			10800	4500
	7	10
	27	0
	22	0
	27	4
	11	0
	54	4
	14	0
	2	1
	9	11
	66	22
	7	13
	22	5
	60	6
	29	23
	12	22
	4	3
	25	19
	41	0
	65	3
	23	19
	24	20
	32	6
	29	47
	30	29
	3	12
	5	8
	2	7
	12	10
		20
		6
		7
		20
		5
		22
		12
		2
		16
		80
		30
		1
		30
		19
		4
		7
		11
		2
		3
		22
		40
		6
		10
		21
		22
		0
		1
		17
		11
		5
		0
		1
		10
		1
		6
		4
		7

## Sheet: AcTP43 2yr Medium-Low and High
Oocysts	MOPTI	AcTP43		Sporozoites	MOPTI	AcTP43		Oocysts	MOPTI	AcTP43
2 years-Medium Low	5	0		2 years-Medium Low	6300	0		2 years-High	40	6
	10	1			12600	600			37	125
	2	1			2400	960			20	80
	1	4			1200	3840			5	6
	4	17			5040	15000			13	11
	1	0			1260	0			24	22
	2	8			2430	7680			4	34
	11	1			13860	960			0	0
	2	2			2520	1200			17	22
	22	0			27720	0			19	24
	5	4			6300	3840			85	1
	11	0			15000	0			9	31
	12	6			15120	5760			52	10
	0	8			0	7680			6	37
	2	2			2520	1920			28	29
	7	8			8820	7680			0	72
	19	1			23940	660			13	18
	8	0			10080	0			40	12
	21	5			26460	4800			32	60
	5	7			6600	6720			42	15
	2	1			0	870			125	29
	31	2			10710	1920			12	20
	0	1			6120	12960			37	11
	26	9			16830	3240			51	0
	14	11			3060	0			39	7
	2	1			3000	0			40	13
	6	1			1530	12960			1	15
	5	11			26010	11880			11	69
	14	0			9180	5400			70	0
	1	0			3060	4200			7	86
	21	11			19890	12960			34	45
	20	0			4590	2160			60	0
	13	6			3600	6480			5	1
	17	3			21420	2400			82	72
	2	6			4590	0			39	40
	0	3			13770	1080			22	61
	7	0			19890	0			40	69
	4	4			12240	3240			1	13
	11	2			9180	7560			69	3
	2	3			15300	1080			47	13
	2	4			10800	11880			22	20
	1	4			35190	0			51	0
	17	14			7350	4320			12	101
	6	2			5250	4500			29	9
	2	0			42000	3240			13	99
	13	0			4200	0			85	87
	3	0			2100	0			31	59
	2	0			33600	3780			1	47
	14	12			1050	7560			13	0
	3	3			5250	11340			42	54
	9	0			3150	12600			80	4
	13	0			9450	1260			32	22
	8	12			7350	3600			10	38
	6	11			12600	0			40	87
	10	5			0	3300			37	14
	7	4			6300	11340			30	9
	23	12			5250	8820			40	3
	11	2			7350	6300			39	77
	4	6			8400	7560			3	15
	2	2			11550	0			11	8
	7	0			5250	0			50	2
	7	1			4200	0			35	3
	6	0			3300	3000			45	7
	17	3			9450	0			11	37
	0	7			40320	1260			12	12
	18	1			2700	0			38	10
	12	11			27720	2430			9	8
	5	0			21420	3900			21	51
	42	4			15120	3120			35	47
	5	4			11340	0			12	38
	3	3			0	0			98	33
	7	0			15120	900			4	7
	2	3			12600	0			21	59
	6	6			6300	2430			66	4
	0	9			8820	2700			0	97
	1	10			25200	2130			44	0
	17	1			3780	0			59	21
	7	3			2520	1800			25	13
	4	0			1260	2700			16	67
	5	3			20160	4500			39	14
	7	9			2520	3600			89	1
	5	7			21420	900			16	33
	40	5			2520	0			32	49
	4	6			1260	1800			66	1
	2	0			3900	0			26	13
	32	0			18900	0			45	2
	1	0			3780	1860			34	10
	5	3			0	0			0	12
	3	0			0	2700			36	8
	9	1			0	6300			14	14
	7	0				9900			77	11
	12	3				4500			43	12
	0	3				0			31	4
	6	3				0			33	2
	5	0				2700			39	3
	7	2				2460			4	1
	8	3				0			41	6
	11	5				0			12	4
	5	4				0			49	1
	4	1				0			61	9
	3	0				0			35	7
	9	2				0			69	6
	1	0				0			82	1
	5	0				0			45	5
	18	2				0			10	9
	19	0							5	5
	10	3							13	2
	1	7							2	7
	17	11							24	6
	15	5							2	33
	25	0							5	26
	7	0							47	12
	19	3							32	3
	0	3							28	2
	1	20							6	5
	0	11							21	3
	32	7							44	0
	2	4							24	9
	22	0							9	18
	17	1							32	11
	12	4							29	3
	9	4							125	4
	0	11							99	7
	12	16							48	2
	10	5							13	7
	5	0							28	8
	7	0							27	7
	20	5							11	6
	3	0							0	7
	2	0							12	4
	1	0							88	7
	16	6							34	10
	2	1							27	12
	17	5							29	1
	2	3							33	4
	1	3							21	0
	3	0							65	3
	15	2							29	14
	3	7							33	6
	4	7							62	2
	4	10							37	8
	12	8							18	7
	11	0							32	0
	10	2								0
	8	0								9
	27	5								4
	13	0								2
	1	2								8
	35	12								4
	1	0								4
	4	0								4
	3	2								0
	13	4								2
	3	4								3
	4	0								5
	8	11								3
	10	4								3
	11	3								2
	7	6								6
	26	4								0
	18	2								4
	12	4								0
	3	11
	6	9
	11	0
	33	0
	5	10
	6	1
	5	0
	17	0
		3
		2
		4
		0
		0
		7
		2

## Sheet: AgTP13 2yr Medium-Low and High
Oocysts	Attp-X1	AgTP13		Sporozoites	Attp-X1	AgTP13		Oocysts	Attp-X1	AgTP13
2 years-Medium Low	1	6		2 years-Medium Low	1710	5580		2 years-High	10	54
	5	19			8550	17670			60	30
	4	9			6840	8370			30	78
	26	0			44460	0			38	69
	27	8			46170	7440			56	36
	2	12			3420	11160			66	5
	28	8			47880	7440			88	0
	32	2			54720	1860			77	37
	10	8			17100	7440			14	20
	3	6			5130	5580			97	70
	27	0			46170	0			61	63
	13	8			22230	7440			15	2
	5	17			8550	15810			95	79
	18	11			30780	1860			90	44
	6	2			10260	13020			37	35
	2	14			0	10230			22	63
	1	11			1680	21390			60	26
	27	23			11760	12090			36	77
	2	13			48720	0			18	65
	14	5			33600	0			97	69
	0	33			0	0			76	80
	7	10			16800	2700			65	26
	5	0			35280	4500			101	49
	24	2			18480	1800			7	37
	12	8			0	8100			43	56
	0	10			1680	0			18	29
	1	6			0	0			23	4
	7	0			1680	1800			53	34
	22	15			16800	15300			33	90
	35	0			42000	0			40	59
	29	2			4680	6300			13	24
	20	1			43680	8100			92	14
	0	3			1560	19800			51	78
	10	5			0	2700			27	39
	15	2			4680	1800			37	120
	13	9			14040	18900			75	9
	21	0			26520	0			54	8
	11	0			26520	7830			26	40
	0	2			10920	21750			23	56
	1	17			9360	8700			74	25
	0	0			18720	0			33	32
	1	7			76440	0			104	34
	10	9			34320	8700			86	14
	25	3			29640	13050			22	45
	3	4			7800	6960			51	55
	28	22			1560	1740			84	46
	1	3			21840	15660			32	34
	0	2			9360	4350			35	8
	3	21			10920	1740			57	10
	9	0			20280	14790			69	16
	17	9			17100	7830			95	37
	17	9			8550	6090			69	53
	7	6			6840	13920			101	22
	2	25			0	13050			31	46
	10	10			0	10440			56	10
	22	0			20520	0			40	12
	8	0			22230	0			8	11
	6	10			22230	0			55	25
	12	15			25650	4350			62	0
	49	8			20520	3480			84	0
	22	2			20520	0			48	33
	19	18			1710	3480			16	15
	5	5			22230	0			95	35
	1	2			42750	870			47	13
	14	17			10260	14400			38	17
	6	9			8550	2880			88	24
	7	7			10260	0			58	1
	13	16			5130	4800			112	25
	10	15			4590	16320			64	41
	5	12			21420	14400			30	16
	4	0			6120	7680			27	4
	0	0			4590	17280			50	0
	0	0			61200	5760			0	18
	12	5			7650	0			118	51
	13	4			9180	10560			39	12
	13	0			1530	0			31	55
	15	4			10710	3840			4	0
	12	0			12240	8640			36	29
	12	1			6120	3840			31	40
	1	15			4590	0			27	11
	13	3			18360	2880			3	55
	25	0			21420	0			10	59
	6	5			24480	960			32	14
	5	17			0	0			69	28
	6	15			1470	0			20	20
	3	8			2940	4200			52	45
	3	18			22050	16800			57	32
	14	6			0	13650			28	0
	4	0			27930	4200			6	51
	3	11			2940	0			8	28
	40	0			11760	12600			32	48
	5	4			26460	8400			2	34
	6	9			2940	18900			34	0
	1	4			17640	9450			17	25
	7	0			23520	0			14	60
	8	3			4410	0			74	10
	4	0			16170	3150			2	55
	3	1			22050	11550			11	47
	12	2			17640	15750			21	0
	14	0			14700	26250			17	31
	16	0			13230	9450			30	41
	0	5			13230	0			7	0
	1	4			16170	5250			10	31
	2	16			17640	12600			66	40
	15	13			17640	1050			9	11
	0	4			24990	0			23	50
	19	0			66150	0			30	40
	2	12			10290	0			44	24
	8	7			32340	0			9	22
	18	8			44100	0			12	40
	2	18			36750	6660			10	0
	12	9			102900	5550			9	66
	16	0			4410	0			42	1
	3	0			19110	0			56	24
	11	3			13230	6090			27	2
	15	11			11760	11310			29	0
	12	15			10290	0			3	0
	10	25			47040	7830			4	54
	9	9			2940	0			15	50
	9	0			0	0			15	61
	11	5			5880	12180			5	47
	12	12			18720	10440			29	17
	12	1			20160	13050			36	45
	17	0			17280	0			31	22
	45	4			4320	3480			28	12
	7	5			1440	0			50	30
	22	0			20160	0			79	19
	30	0			11520	6960			70
	25	6			7200	14790			31
	70	15			4320	0			149
	3	16			4320	0			2
	65	11			0	10440			30
	11	12			2880	7830			99
	13	4			15840	6960			88
	9	0			17280	0			50
	8	6			10080	6090			33
	7	9			8640	0			11
	32	2			5400	0			101
	2	2			22950	0			2
	0	5			4050	890			67
	4	6			1350	0			22
	21	0			0	0			59
	40	5			17550	0			20
	1	8			4050	930			7
	7	0			10800	870			0
	69	0			16200	0			35
	3	7			47250	960			89
	13	13			9450	0			39
	14	0			13500	0			47
	12	9			25650	8930			50
	3	0			10800	1680			10
	1	0			17550	0			45
	14	14			2700	840			120
	8	12			15510	0			29
	5	15			16920	840			27
	3	0			49350	1200			15
	3	4			8460	2520			89
	0	0			2820	0			8
	2	0			4230	0			90
	11	1			5640	4200			49
	12	0			38070	5880			69
	7	8			49350	0			41
	6	17			72600	0			90
	40	0			9240	26040			5
	4	0			7920	7560			4
	17	12			23760	0			1
	3	10			5280	2520			40
	1	0				10920			24
	0	0				0			87
	13	9				0			49
	3	8				0			22
	8	0				0			135
	12	7				0			40
	35	2				0			29
	7	0				0
	10	0				0
	19	1				4050
	8	0				2520
	13	0				1620
	2	0				4200
	7	1				0
	17	0				2520
	12	1				4050
	2	1				3360
	6	0				5670
	30	1				0
	11	0				2430
	12	0				7560
	35	1				9720
	16	2				10530
	5	0				4860
	6	1				5670
	2	0				7290
	3	1				0
	4	1
	27	3
	35	0
	40	0
	3	5
	6	7
	20	0
	11	0
	55	31
	7	9
	6	0
	18	3
	4	13
	6	12
	13	6
	17	15
		0
		2
		0
		12
		0
		5
		3
		2
		5
		0
		3
		5
		4
		7
		0
		3
		9
		12
		13
		17
		4
		6
		7
		9
